# Supplementary material for: β-Lactam Pharmacokinetic/Pharmacodynamic Target Attainment in Intensive Care Unit Patients: A Prospective, Observational, Cohort Study
Source: Antibiotics (Basel). 2023 Aug 5;12(8):1289. doi: 10.3390/antibiotics12081289 (PMC10451857; doi:10.3390/antibiotics12081289)
Supplement: Supplementary file 1 [file antibiotics-12-01289-s001.zip]

Archive with 1 entries (1 files):
- antibiotics-2529104-supplementary.pdf
